# Supplementary material for: How Cargo Identity Alters the Uptake of Cell-Penetrating Peptide (CPP)/Cargo Complexes: A Study on the Effect of Net Cargo Charge and Length
Source: Cells. 2022 Apr 1;11(7):1195. doi: 10.3390/cells11071195 (PMC8997848; doi:10.3390/cells11071195)
Supplement: Supplementary file 1 [file cells-11-01195-s001.zip]

Archive with 1 entries (1 files):
- cells-1655493-supplementary.pdf
